# Supplementary material for: R-loop-dependent promoter-proximal termination ensures genome stability
Source: Nature. 2023 Aug 9;621(7979):610–9. doi: 10.1038/s41586-023-06515-5 (PMC10511320; doi:10.1038/s41586-023-06515-5)
Supplement: Supplementary file 4 — This file contains Supplementary Tables 1–3. [file 41586_2023_6515_MOESM4_ESM.xlsx]

## Sheet: Table S1-Reagents and resources
Table S1. Reagents and resources
Antibodies
Anti-SSB1	Proteintech	Cat. # 14809-1-AP
(WB, 1:1000; IP, 2ug; ChIP, 2ug)
Anti-SSB2	Proteintech	Cat. # 16719-1-AP
(WB, 1:1000)
Anti-INIP	sino biological	Cat: # 204969-T10
(WB, 1:300)
Anti-INTS1	Bethyl Laboratories	Cat. # A300361A
(WB, 1:1000)
Anti-INTS2	Santa Cruz	Cat. # sc-514945
(WB, 1:500)
Anti-INTS3	Proteintech	Cat. # 16620-1-AP
(WB, 1:2000; IP, 2ug; ChIP, 2ug)
Anti-INTS4	Proteintech	Cat. # 16130-1-AP
(WB, 1:1000)
Anti-INTS5	Proteintech	Cat. # 14069-1-AP
(WB, 1:2000; IP, 2ug; ChIP, 2ug)
Anti-INTS6	Santa Cruz	Cat. # sc-376524
(WB, 1:1000)
Anti-INTS9	Cell Signaling technology	Cat. # 13945S
(WB, 1:1000)
Anti-INTS10	Proteintech	Cat. # 15271-1-AP
(WB, 1:1000)
Anti-INTS11	Bethyl Laboratories	Cat. # A301-274A
(WB, 1:1000)
Anti-PP2A-A	Proteintech	Cat. # 15882-1-AP
(WB, 1:1000)
Anti-PP2A-C	Proteintech	Cat. # 13482-1-AP
(WB, 1:1000)
Anti-XRN2	Proteintech	Cat. # 11267-1-AP
(WB, 1:1000; , CUT&Tag,2ug)
Anti-DIS3	Bethyl Laboratories	Cat. # A303-765A
(WB, 1:1000; CUT&Tag, 2ug)
Anti-EXOSC10	Proteintech	Cat. # 16731-1-AP
(WB, 1:1000; CUT&Tag, 2ug)
Anti-MTR4	Proteintech	Cat. # 12719-2-AP
(WB, 1:1000; CUT&Tag, 2ug)
Anti-Tubulin	Abclonal	Cat. # AC008
(WB, 1:5000)
V5 Tag Monoclonal Antibody (E10/V4RR)	ThermoFisher Scientific	Cat. # MA5-15253
(WB, 1:5000; IP, 2ug)
Anti-H3K27ac	Abclonal	Cat. # A7253
(ChIP, 2ug)
Anti-H3K4me1	Abclonal	Cat. # A2355
(ChIP, 2ug)
Anti-H3K4me3	Abclonal	Cat. # A2357
(ChIP, 2ug)
Anti-Rabbit IgG	Proteintech	Cat. # B900610
(IP, 2ug)
Anti-Mouse IgG	Proteintech	Cat. # B900620
(IP, 2ug)
Rpb1 NTD (D8L4Y) Rabbit mAb	Cell Signaling technology	Cat. # 14958S
(ChIP, 2ug)
Anti-Phospho-Rpb1CTD (Ser5) (D9N5I)	Cell Signaling technology	Cat. # 13523S
(ChIP, 2ug)
Anti-γH2AX	Bethyl Laboratories	Cat. # A700-053
(WB, 1:2000; CUT&Tag, 2ug; IF: 1:200)
Anti-DYKDDDDK (Flag)	Abclonal	Cat. # AE005
(WB, 1:5000; IP, 2ug; IF, 1:100; ChIP, 2ug)
Anti-S9.6	Active Motif	Cat. # 65683
(CUT&Tag, 2ug)
Anti-Strep	Abclonal	Cat. # AE066
(WB, 1:1000)
Anti-GST	Huabio	Cat. # EM80701
(WB, 1:1000)
Alexa Fluor 488 conjugated goat anti-mouse IgG	Yeasen	Cat. # 33206ES60
(IF, 1:1000)
Alexa Fluor 488 conjugated goat anti-rabbit IgG	Yeasen	Cat. # 33106ES60
(IF, 1:1000)
Rhodamine (TRITC) Goat Anti-Mouse IgG	Yeasen	Cat. # 33209ES60
(IF, 1:1000)
Rhodamine (TRITC) Goat Anti-Rabbit IgG	Yeasen	Cat. # 33109ES60
(IF, 1:1000)
Mouse anti-rabbit IgG	Solarbio	Cat. # SPA231
(CUT&Tag, 1:100)
Rabbit anti-mouse IgG	Solarbio	Cat. # K0034M
(CUT&Tag, 1:100)
Anti-IdU	ThermoFisher Scientific	Cat. # MA5-24879
(DNA fiber assay, 1:200)
Anti-BrdU	Abcam	Cat. # AB6326
(DNA fiber assay, 1:200)
Bacterial strains
DH5-alpha chemically competent Escherichia coli	Tsingke Biotechnology	Cat. # TSC-C01
BL21(DE3) pLysS competent Escherichia coli	TIAGEN	Cat. # CB106-02
Chemicals, peptides, and recombinant proteins
DMEM high glucose	BasalMedia	Cat. # L110KJ
McCoy's 5A	BasalMedia	Cat. # L630KJ
Penicillin-Streptomycin	Gibco	Cat. # 10378-016
Fetal bovine serum	Yeasen	Cat. # 40130ES76
Polybrene	Yeason	Cat. # 40804ES86
Puromycin	Meilunbio	Cat. # MB2005
Blasticidin	Meilunbio	Cat. # mb2506
dTAG-13	Tocris	Cat. # 6605
Accutase	ThermoFisher Scientific	Cat. # A1110501
Protease inhibitor	Roche	Cat. # 4693132001
Phosphatase inhibitor	Roche	Cat. # 4906827001
Biotin-11-CTP	PerkinElmer	Cat. # NEL542001EA
Biotin-11-GTP	PerkinElmer	Cat. # NEL543001EA
TRIzol LS	Ambion	Cat. #10296028
GlycoBlue	Ambion	Cat. # AM9515
P-30 column	Bio-Rad	Cat. # 732-6250
Sarkosyl	Sigma-Aldrich	Cat. # L9150
SUPERase In	Ambion	Cat. # AM2696
RppH	NEB	Cat. # M0356S
T4 RNA ligase 1	NEB	Cat. # M0204
Superscript III RT enzyme	Invitrogen	Cat. # 56575
T4 PNK	NEB	Cat. # M0201
RNase A	ThermoFisher Scientific	Cat. # 12091021
RNase H	NEB	Cat. # M0297L
RNase T1	ThermoFisher Scientific	Cat. # EN0541
RNase III	NEB	Cat. # M0245S
Tn 5	This paper	N/A
Bst 2.0 DNA polymerase	NEB	Cat. # M0538
Q5 high-fidelity DNA polymerase	NEB	Cat. # M0492
N3-kethoxal	This paper	N/A
DBCO-PEG4-biotin	Sigma-Aldrich	Cat. # 760749
phi29 DNA polymerase	NEB	Cat. # M0269
GFP-dRNH1	This paper	N/A
ProLong™ Gold Antifade Mountant with DAPI	ThermoFisher Scientific	Cat. # P36935
IdU	Sigma-Aldrich	Cat. # I7125
CldU	Sigma-Aldrich	Cat. # C6891
rProtein A/G mag poly beads	Smart Lifesciences	Cat. # SM01525
Streptactin Beads 4FF	Smart Lifesciences	Cat. # SA053100
Streptavidin Magnetic Beads	NEB	Cat. # S1420S
concanavalin A-coated magnetic beads	Smart-lifesciences	Cat. # SM04102
VAHTS DNA Clean Beads	Vazymes	Cat. # N411-02
Dynabeads Myone Streptavidin C1 beads	ThermoFisher Scientific	Cat. # 65001
Glutathione Beads 4FF	Smart Lifesciences	Cat. # SA010100
Critical commercial assays
Bradford Protein Quantification Kit	Vazyme	Cat. # E111
DNA Library Prep Kit for Illumina	Vazyme	Cat. # TD501-02
Equalbit dsDNA HS Assay Kit	Vazyme	Cat. # Equation 111-02
Equalbit RNA HS Assay Kit	Vazyme	Cat. # Equation 211-02
Ribo-off rRNA Depletion Kit (Human/ Mouse/Rat)	Vazyme	Cat. # N406-02
VAHTS Universal DNA Library Prep Kit for Illumina V3	Vazyme	Cat. # ND607-02
VAHTS DNA Adapters set1 for Illumina	Vazyme	Cat. # N801-02
VAHTS DNA Adapters set2 for Illumina	Vazyme	Cat. # N802-02
RNA library kit	Abclonal	Cat. # RK20301
Dual DNA Adaptors 96 kit	Abcolnal	Cat. # RK20287
PureLink genomic DNA mini kit	ThermoFisher Scientific	Cat. # K182001
Alexa Flour 568 protein labelling kit	ThermoFisher scientific	Cat. # A10238
Deposited data
ATAC-seq data	This paper	GEO: GSE223992
CUT&Tag data	This paper	GEO: GSE223993
ChIP-seq data	This paper	GEO: GSE223994
KAS-seq data	This paper	GEO: GSE223995
PRO-seq data	This paper	GEO: GSE223996
Vector plasmids and recombinant DNA
PX458-sghSSB2	This paper	N/A
PX459-sghSSB1	This paper	N/A
PX459-sgPITCh	This paper	N/A
LentiCRISPRV2-sgRNA control	This paper	N/A
LentiCRISPRV2-sghSSB1	This paper	N/A
LentiCRISPRV2-sghINTS2	This paper	N/A
pLVX-Tight-on-flag-RNaseH1	This paper	N/A
PX459-sghINTS4	This paper	N/A
PX459-sghINTS5	This paper	N/A
PX459-sghINTS8	This paper	N/A
PX459-sghINTS11	This paper	N/A
pUC57-hSSB1-dTAG-donar	This paper	N/A
pLVX-hSSB1	This paper	N/A
pLVX-hSSB1-ΔIDR	This paper	N/A
pLVX-hSSB1-HY（111-211）	This paper	N/A
pLVX-hSSB1-SI （111-211）	This paper	N/A
pLVX-hSSB1-RY （111-211）	This paper	N/A
pLVX-hSSB1-S172P/H173L （111-211）	This paper	N/A
pLVX-hSSB1-R206Q （111-211）	This paper	N/A
pPLVX-hSSB1-ΔIDR+TAF15	This paper	N/A
pPLVX-hSSB1-ΔIDR+EWS	This paper	N/A
pPLVX-hSSB1-ΔIDR+YTHDF1	This paper	N/A
pPLVX-hSSB1-W55A/F78A	This paper	N/A
pPLVX-hSSB1-E97A/F98A	This paper	N/A
pPLVX-hINTS11	This paper	N/A
pPLVX-hINTS11-E203Q	This paper	N/A
pPLVX-hINIP	This paper	N/A
pLKO shRNA contorl	This paper	N/A
pLKO-shhINTS11	This paper	N/A
pLKO-shhXRN2	This paper	N/A
pLKO-shhDIS3	This paper	N/A
pLKO-shhEXOSC10	This paper	N/A
pLKO-shhMTR4	This paper	N/A
pCAG-Flag-4× protein A-hSSB1	This paper	N/A
pCAG-hINIP	This paper	N/A
pCAG-hINTS1	This paper	N/A
pCAG-Flag-4 × protein A-hINTS2	This paper	N/A
pCAG-Flag-4 × protein A-hINTS3	This paper	N/A
pCAG-hINTS4	This paper	N/A
pCAG-hINTS5	This paper	N/A
pCAG-hINTS6	This paper	N/A
pCAG-hINTS7	This paper	N/A
pCAG-hINTS8	This paper	N/A
pCAG-hINTS9	This paper	N/A
pCAG-Flag-4 × protein A-hINTS10	This paper	N/A
pCAG-hINTS11	This paper	N/A
pCAG-hINTS12	This paper	N/A
pCAG-hINTS13	This paper	N/A
pCAG-hINTS14	This paper	N/A
pCAG-hPP2A-A	This paper	N/A
pHIS-EGFP-SSB1-2*Strep	This paper	N/A
pHIS-EGFP-SSB1-ΔIDR-2*Strep	This paper	N/A
pHIS-EGFP-SSB1-HY-2*Strep	This paper	N/A
pHIS-EGFP-SSB1-SI-2*Strep	This paper	N/A
pHIS-EGFP-SSB1-RY-2*Strep	This paper	N/A
pHIS-EGFP-SSB1-S172P/H173L-2*Strep	This paper	N/A
pHIS-EGFP-SSB1-R206Q-2*Strep	This paper	N/A
pHIS-EGFP-SSB1-N16D -2*Strep	This paper	N/A
pHIS-EGFP-SSB1-N18D -2*Strep	This paper	N/A
pHIS-EGFP-SSB1-W55A/F78A-2*Strep	This paper	N/A
pHIS-EGFP-SSB1-E91A/F98A-2*Strep	This paper	N/A
pHIS-INIP-2*Strep	This paper	N/A
pGEX-4T-2-GST	This paper	N/A
pGEX-4T-2-GST-SSB1	This paper	N/A
pcDNA-SSB1-mCherry-CRY2	This paper	N/A
pcDNA-SSB1-ΔIDR-mCherry-CRY2	This paper	N/A
pcDNA-SSB1-S172L/H173L-mCherry-CRY2	This paper	N/A
pcDNA-SSB1-R206Q-mCherry-CRY2	This paper	N/A
Experimental models: Cell lines
Human: DLD-1	ATCC	Cat. # CCL-221
Human: HEK293T	ATCC	Cat. # CRL-3216
Human: Expi293F	ThermoFisher Scientific	Cat. # A14527
Mouse: MEF-1	ATCC	Cat. # CRL-2214
DLD-1-SSB2-knockout clone	This paper	N/A
DLD-1-SSB2/SSB1-double knockout	This paper	N/A
DLD-1-SSB2/SSB1-double knockout-	This paper	N/A
pLVX-Tight-on-flag-RNaseH1
DLD-1-flag-INTS4-knockin clone	This paper	N/A
DLD-1-flag-INTS5-knockin clone	This paper	N/A
DLD-1-flag-INTS8-knockin clone	This paper	N/A
DLD-1-flag-INTS11-knockin clone	This paper	N/A
DLD-1-SSB1-dTAG clone-pLVX-SSB1	This paper	N/A
DLD-1-SSB1-dTAG clone-pLVX-SSB1-ΔIDR	This paper	N/A
DLD-1-SSB1-dTAG clone-pLVX-SSB1-HY	This paper	N/A
DLD-1-SSB1-dTAG clone-pLVX-SSB1-SI	This paper	N/A
DLD-1-SSB1-dTAG clone-pLVX-SSB1-RY	This paper	N/A
DLD-1-SSB1-dTAG clone-pLVX-SSB1-S172P/H173L	This paper	N/A
DLD-1-SSB1-dTAG clone	This paper	N/A
-pLVX-SSB1- R206Q
DLD-1-SSB1-dTAG clone	This paper	N/A
-pLVX-SSB1-ΔIDR+TAF15
DLD-1-SSB1-dTAG clone	This paper	N/A
-pLVX-SSB1-ΔIDR+EWS
DLD-1-SSB1-dTAG clone	This paper	N/A
-pLVX-SSB1-ΔIDR+YTHDF1
DLD-1-Flag-EGFP-SSB1 stable expression	This paper	N/A

## Sheet: Table S2-Nucleotide sequences
Table S2. Sequences of oligonucleotides and cDNAs
qPCR	Forward primer	Reverse primer
XRN2	CAGTGAACCTGAGCCAGAGGAT	GACTGCACAACTTTCCGACGGA
DIS3	GTAGACCCACCAGGATGTACTG	CACAGTTGTTCCTCTTCTGGCTG
EXOSC10	CTCTTTGGACCTCACGACTGCT	AAGAGGCTCGCCTGCTTCTGAA
MTR4	GCCTTATTTGCCACGGAGACCT	GCCTTATTTGCCACGGAGACCT
ChIP-qPCR	Forward primer	Reverse primer
JUN_promoter	CGCTAGCTCTGGGCAGTTAG	GCCAGGTCGGCAGTATAGTC
JUN_genebody	GACTTCTCAGTGGGCTGTCC	GATGTTTCAGGAGGCTGGAG
RASFF10_promoter	GCTTTCCAGCCTGCCTTC	GCTGCACTAGCCCTGTTCC
RASFF10_genebody	GGTCAACTACGTGCAGGACA	ACCTCTTCTGGCTCCTCTCC
RSBN1_promoter	CCCGCTTCTCCTGAGACC	GGACAAAGAGGGGAAGGAGA
RSBN1_genebody	GGGCAACAAAATCCAAGATG	TAGGGGAGGATGTGCATAGG
HOMER1_promoter	TCAGTCCGTTCGTCCTTCTT	CCAAGAGCCAGAGGAGGAG
USP48_promoter	GTAAGCGGTCTCGATGTGCT	GGCTGCAGCTGGAGAAGG
USP48_genebody	TTTGGAGACGGAGTCTCGTT	TGAGATACGCCACTGCACTC
TMEM222_promoter	CGAGACGGACATGAAGCAAT	GCAGTAGGGGAAGCGACTC
GRPEL2_promoter	GTGAGGACTCTGAGGGGCTA	CCTGGCCTACGCTCAGATAG
ID3_promoter	CTTCATGCTGGGGAGTGAGT	AGCGGGACTTCTTTTGGTTT
GADD45A_promoter	GTGGCTGGTAGGCAGTGG	GCCGCACGACACTAATTG
HBB_promoter	ACTCCTAAGCCAGTGCCAGA	CTCAGGAGTCAGATGCACCA
R-loop CUT&Tag qPCR&ATAC qPCR	Forward primer	Forward primer
JUN	ACCTGGCCAGTTGTTTTGG	CAAGTGGGGAAACAACAACC
TMEM222	CATCTCCGGGAAGTGACG	AGAGAACTCCCTTCCGCTTC
GRPEL2	CGCAAAGGCTGGTTTTTAAG	GTTTCCAATTTGGGCTGAGA
RSBN1	CCTCTCCAACCGAGCTTCTA	TACAGCTCCCATGACGCTTT
ID3	CTTCATGCTGGGGAGTGAGT	AGCGGGACTTCTTTTGGTTT
HOMER	TCAGTCCGTTCGTCCTTCTT	CCAAGAGCCAGAGGAGGAG
USP48	ACCTGCCAGCAAGGAGGAC	CGCACAGGTGATTGACTGG
GADD45A	GCAGTTTGCAATATGACTTTGG	TTCGGTCTTCTGCTCTCCAG
shRNA target	Sequence	TRC clone ID
XRN2 shRNA	CCGGCGTGAGTATTTGGAAAGAGAACTCGAGTTCTCTTTCCAAATACTCACGTTTTTG	TRCN0000049900
DIS3 shRNA	CCGGCCCGAACTCATAGATCGTCTTCTCGAGAAGACGATCTATGAGTTCGGGTTTTTG	TRCN0000049841
EXOSC10 shRNA	CCGGGCATGTCCTTTCCAACTGGAACTCGAGTTCCAGTTGGAAAGGACATGCTTTTTG	TRCN0000006342
MTR4 shRNA	CCGGAGCAGGACCACTTCGTCAAATCTCGAGATTTGACGAAGTGGTCCTGCTTTTTTG	TRCN0000296268
INTS11 shRNA	CCGGTCCTGGACTGTGTGATCATTACTCGAGTAATGATCACACAGTCCAGGATTTTTG	TRCN0000353763
Non-targeting control	CAACAAGATGAAGAGCACCAA
recombinant sequence	Sequence
PET-45b-GFP-dRNH1（D210N）	catcaccaccaccatcacgtgggtacgATGGTGAGCAAGGGCGAGGAGCTGTTCACCGGGGTGGTGCCCATCCTGGTCGAGCTGGACGGCGACGTAAACGGCCACAAGTTCAGCGTGTCCGGCGAGGGCGAGGGCGATGCCACCTACGGCAAGCTGACCCTGAAGTTCATCTGCACCACCGGCAAGCTGCCCGTGCCCTGGCCCACCCTCGTGACCACCCTGACCTACGGCGTGCAGTGCTTCAGCCGCTACCCCGACCACATGAAGCAGCACGACTTCTTCAAGTCCGCCATGCCCGAAGGCTACGTCCAGGAGCGCACCATCTTCTTCAAGGACGACGGCAACTACAAGACCCGCGCCGAGGTGAAGTTCGAGGGCGACACCCTGGTGAACCGCATC…
PLVX-Tet-On-Flag-RNaseH1	ATGGACTACAAAGACCATGACGGTGATTATAAAGATCATGACATCGATTACAAGGATGACGATGACAAGGGATCCatgttctatgccgtgaggaggggccgcaagaccggggtctttctgacctggaatgagtgcagagcacaggtggaccggtttcctgctgccagatttaagaagtttgccacagaggatgaggcctgggcctttgtcaggaaatctgcaagcccggaagtttcagaagggcatgaaaatcaacatggacaagaatcggaggcgaaagccagcaagcgactccgtgagccactggatggagatggacatgaaagcgcagagccgtatgcaaagcacatgaagccgagcgtggagccggcgcctccagttagcagagacacgttttcc…
PLVX-PGK-blast-V5-OBSSB1-IDRTAF15	GGTAAGCCTATCCCTAACCCTCTCCTCGGTCTCGATTCTACGGAATTCatgacgacggagacctttgtgaaggatatcaagcctgggctcaagaatctgaaccttatcttcattgtgctggagacaggccgagtgaccaagacaaaggacgggcatgaggttcggacctgcaaagtggcggacaaaacaggcagcatcaatatctctgtctgggacgatgttggcaatctgatccagcctggggacattatccggctcaccaaagggtacgcttcagttttcaaaggttgtctgacactatatactggccgtgggggtgatctgcagaagattggagaattctgtatggtttattctgaggttcctaacttcagtgagCTCGAGatgtcggattctgga…
PLVX-PGK-blast-V5-OBSSB1-IDREWS	GGTAAGCCTATCCCTAACCCTCTCCTCGGTCTCGATTCTACGGAATTCatgacgacggagacctttgtgaaggatatcaagcctgggctcaagaatctgaaccttatcttcattgtgctggagacaggccgagtgaccaagacaaaggacgggcatgaggttcggacctgcaaagtggcggacaaaacaggcagcatcaatatctctgtctgggacgatgttggcaatctgatccagcctggggacattatccggctcaccaaagggtacgcttcagttttcaaaggttgtctgacactatatactggccgtgggggtgatctgcagaagattggagaattctgtatggtttattctgaggttcctaacttcagtgagCTCGAGcccactgatgtcagc…
PLVX-PGK-blast-V5-OBSSB1-IDRYTHDF1	GGTAAGCCTATCCCTAACCCTCTCCTCGGTCTCGATTCTACGGAATTCatgacgacggagacctttgtgaaggatatcaagcctgggctcaagaatctgaaccttatcttcattgtgctggagacaggccgagtgaccaagacaaaggacgggcatgaggttcggacctgcaaagtggcggacaaaacaggcagcatcaatatctctgtctgggacgatgttggcaatctgatccagcctggggacattatccggctcaccaaagggtacgcttcagttttcaaaggttgtctgacactatatactggccgtgggggtgatctgcagaagattggagaattctgtatggtttattctgaggttcctaacttcagtgagCTCGAGatgtcggccaccagc…
dTAG tag	Sequence
Puro-p2a-flag-dTAG	ATGACCGAGTACAAGCCCACGGTGCGCCTCGCCACCCGCGACGACGTCCCCAGGGCCGTACGCACCCTCGCCGCCGCGTTCGCCGACTACCCCGCCACGCGCCACACCGTCGATCCGGACCGCCACATCGAGCGGGTCACCGAGCTGCAAGAACTCTTCCTCACGCGCGTCGGGCTCGACATCGGCAAGGTGTGGGTCGCGGACGACGGCGCCGCGGTGGCGGTCTGGACCACGCCGGAGAGCGTCGAAGCGGGGGCGGTGTTCGCCGAGATCGGCCCGCGCATGGCCGAGTTGAGCGGTTCCCGGCTGGCCGCGCAGCAACAGATGGAAGGCCTCCTGGCGCCGCACCGGCCCAAGGAGCCCGCGTGGTTCCTGGCCACCGTCGGCGTCTCGCCCGAC…
PCR	Forward primer	Reverse primer	Note
SSB1-dTAG-genometyping-p1	CAGAGACCCCCAAATTCTGA	GCCATCCCCATAGCAAGTTA	Genotyping primer
SSB1-dTAG-genometyping-p2	CGGAAGATCTGGCCAGTAAG	TTGGTGGAATGAGGGAAAAG	Genotyping primer
SSB1-dTAG-genometyping-p3	catgccactctcgtcttcga	CTGGCCAGGATTTCAAGTCATTA	Genotyping primer
NABP1_veri_p1	AAGCCCGGACTGAAAAACTT	TAAGTGGGGTTTGCAGCCTA	Genotyping primer
NABP1_veri_p2	TAAGTGGGGTTTGCAGCCTA	GTTTCCCTCTTTTTCCAAGTACAA	Genotyping primer
pUC57	GGGTTATTGTCTCATGAGCGG	GTTTCGCCACCTCTGACTTG	Confirming donor Puro-p2a-flag-dTAG or GFP-p2a-flag-dTAG insertion
oligonulcotide sequence	Sequence
oligo dT48	5'-TTTTTTTTTTTTTTTTTTTTTTTTTTTTTTTTTTTTTTTTTTTTTTTT-3'cy3
ssRNA	5'-UUUUUUUUUUUUUUUUUUUUUUUUUUUUUU-3' cy3
Blunt-end dsDNA (30 bp) random	5'-GAGCTACCAGCTACCCCGTATGTCAGAGAG-3' cy3
DNA 30 mer comp	5'-CTCTCTGACATACGGGGTAGCTGGTAGCTC-3' cy3

## Sheet: Table S3-Sequencing samples
Table S3. Detailed information of high-throughput sequencing experiments
ChIP-Rx	Organism	Cell line	Genotype	Antibody	Treatment
ChIP-Input_WT-rep1	Homo sapiens	DLD-1	WT	Input	none
ChIP-Input_WT-rep2	Homo sapiens	DLD-1	WT	Input	none
ChIP-SSB1_WT-rep1	Homo sapiens	DLD-1	WT	SSB1	none
ChIP-SSB1_WT-rep2	Homo sapiens	DLD-1	WT	SSB1	none
ChIP-INTS3_WT-rep1	Homo sapiens	DLD-1	WT	INTS3	none
ChIP-INTS3_WT-rep2	Homo sapiens	DLD-1	WT	INTS3	none
ChIP-INTS5_WT-rep1	Homo sapiens	DLD-1	WT	INTS5	none
ChIP-INTS5_WT-rep2	Homo sapiens	DLD-1	WT	INTS5	none
ChIP-H3K4me1_WT	Homo sapiens	DLD-1	WT	H3K4me1	none
ChIP-H3K27ac_WT	Homo sapiens	DLD-1	WT	H3K27ac	none
ChIP-Input_CTR-rep1	Homo sapiens	DLD-1	CTR	Input	none
ChIP-Input_CTR-rep2	Homo sapiens	DLD-1	CTR	Input	none
ChIP-Input_DKO-rep1	Homo sapiens	DLD-1	DKO	Input	none
ChIP-Input_DKO-rep2	Homo sapiens	DLD-1	DKO	Input	none
ChIP-SSB1_CTR-rep1	Homo sapiens	DLD-1	CTR	SSB1	none
ChIP-SSB1_CTR-rep2	Homo sapiens	DLD-1	CTR	SSB1	none
ChIP-SSB1_DKO-rep1	Homo sapiens	DLD-1	DKO	SSB1	none
ChIP-SSB1_DKO-rep2	Homo sapiens	DLD-1	DKO	SSB1	none
ChIP-INTS3_CTR-rep1	Homo sapiens	DLD-1	CTR	INTS3	none
ChIP-INTS3_CTR-rep2	Homo sapiens	DLD-1	CTR	INTS3	none
ChIP-INTS3_DKO-rep1	Homo sapiens	DLD-1	DKO	INTS3	none
ChIP-INTS3_DKO-rep2	Homo sapiens	DLD-1	DKO	INTS3	none
ChIP-INTS5_CTR-rep1	Homo sapiens	DLD-1	CTR	INTS5	none
ChIP-INTS5_CTR-rep2	Homo sapiens	DLD-1	CTR	INTS5	none
ChIP-INTS5_DKO-rep1	Homo sapiens	DLD-1	DKO	INTS5	none
ChIP-INTS5_DKO-rep2	Homo sapiens	DLD-1	DKO	INTS5	none
ChIP-Input_CTR-polII-rep1	Homo sapiens	DLD-1	CTR	Input	none
ChIP-Input_CTR-polII-rep2	Homo sapiens	DLD-1	CTR	Input	none
ChIP-Input_DKO-polII-rep1	Homo sapiens	DLD-1	DKO	Input	none
ChIP-Input_DKO-polII-rep2	Homo sapiens	DLD-1	DKO	Input	none
ChIP-polII-NTD_CTR-rep1	Homo sapiens	DLD-1	CTR	polII-NTD	none
ChIP-polII-NTD_CTR-rep2	Homo sapiens	DLD-1	CTR	polII-NTD	none
ChIP-polII-NTD_DKO-rep1	Homo sapiens	DLD-1	DKO	polII-NTD	none
ChIP-polII-NTD_DKO-rep2	Homo sapiens	DLD-1	DKO	polII-NTD	none
ChIP-polII-pSer5_CTR-rep1	Homo sapiens	DLD-1	CTR	polII-pSer5	none
ChIP-polII-pSer5_CTR-rep2	Homo sapiens	DLD-1	CTR	polII-pSer5	none
ChIP-polII-pSer5_DKO-rep1	Homo sapiens	DLD-1	DKO	polII-pSer5	none
ChIP-polII-pSer5_DKO-rep2	Homo sapiens	DLD-1	DKO	polII-pSer5	none
ChIP-Input_sgCtr-rep1	Homo sapiens	DLD-1	sgCtr	Input	none
ChIP-Input_sgCtr-rep2	Homo sapiens	DLD-1	sgCtr	Input	none
ChIP-Input_INTS2KO-rep1	Homo sapiens	DLD-1	INTS2KO	Input	none
ChIP-Input_INTS2KO-rep2	Homo sapiens	DLD-1	INTS2KO	Input	none
ChIP-polII-NTD_sgCtr-rep1	Homo sapiens	DLD-1	sgCtr	polII-NTD	none
ChIP-polII-NTD_sgCtr-rep2	Homo sapiens	DLD-1	sgCtr	polII-NTD	none
ChIP-polII-NTD_INTS2KO-rep1	Homo sapiens	DLD-1	INTS2KO	polII-NTD	none
ChIP-polII-NTD_INTS2KO-rep2	Homo sapiens	DLD-1	INTS2KO	polII-NTD	none
ChIP-polII-pSer5_sgCtr-rep1	Homo sapiens	DLD-1	sgCtr	polII-pSer5	none
ChIP-polII-pSer5_sgCtr-rep2	Homo sapiens	DLD-1	sgCtr	polII-pSer5	none
ChIP-polII-pSer5_INTS2KO-rep1	Homo sapiens	DLD-1	INTS2KO	polII-pSer5	none
ChIP-polII-pSer5_INTS2KO-rep2	Homo sapiens	DLD-1	INTS2KO	polII-pSer5	none
ChIP-Input_RNaseH1-DMSO	Homo sapiens	DLD-1	CTR	Input	RNaseH1-DMSO
ChIP-Input_RNaseH1-DOX	Homo sapiens	DLD-1	CTR	Input	RNaseH1-DOX
ChIP-SSB1_RNaseH1-DMSO	Homo sapiens	DLD-1	CTR	SSB1	RNaseH1-DMSO
ChIP-SSB1_RNaseH1-DOX	Homo sapiens	DLD-1	CTR	SSB1	RNaseH1-DOX
ChIP-INTS3_RNaseH1-DMSO	Homo sapiens	DLD-1	CTR	INTS3	RNaseH1-DMSO
ChIP-INTS3_RNaseH1-DOX	Homo sapiens	DLD-1	CTR	INTS3	RNaseH1-DOX
KAS-seq	Organism	Cell line	Genotype	Treatment
KAS-seq_DLD1-rep1	Homo sapiens	DLD-1	WT	none
KAS-seq_DLD1-rep2	Homo sapiens	DLD-1	WT	none
PRO-seq	Organism	Cell line	Genotype	Treatment
PRO-seq_CTR-rep1	Homo sapiens	DLD-1	CTR	none
PRO-seq_CTR-rep2	Homo sapiens	DLD-1	CTR	none
PRO-seq_DKO-rep1	Homo sapiens	DLD-1	DKO	none
PRO-seq_DKO-rep2	Homo sapiens	DLD-1	DKO	none
ATAC-seq	Organism	Cell line	Genotype	Treatment
ATAC-seq-input_CTR	Homo sapiens	DLD-1	CTR	none
ATAC-seq-input_DKO	Homo sapiens	DLD-1	DKO	none
ATAC-seq_CTR-rep1	Homo sapiens	DLD-1	CTR	none
ATAC-seq_CTR-rep2	Homo sapiens	DLD-1	CTR	none
ATAC-seq_DKO-rep1	Homo sapiens	DLD-1	DKO	none
ATAC-seq_DKO-rep2	Homo sapiens	DLD-1	DKO	none
CUT&Tag	Organism	Cell line	Genotype	Antibody	Treatment
CUTTag-Rloop_CTR-rep1	Homo sapiens	DLD-1	CTR	Rloop	none
CUTTag-Rloop_CTR-rep2	Homo sapiens	DLD-1	CTR	Rloop	none
CUTTag-Rloop_DKO-rep1	Homo sapiens	DLD-1	DKO	Rloop	none
CUTTag-Rloop_DKO-rep2	Homo sapiens	DLD-1	DKO	Rloop	none
CUTTag-Rloop_RNaseH1	Homo sapiens	DLD-1	CTR	Rloop	RNaseH1
CUTTag-Rloop-IgG_CTR	Homo sapiens	DLD-1	CTR	Rloop	none
CUTTag-Rloop_Vector-shNonT-rep1	Homo sapiens	DLD-1	Vector-shNonT	Rloop	none
CUTTag-Rloop_Vector-shNonT-rep2	Homo sapiens	DLD-1	Vector-shNonT	Rloop	none
CUTTag-Rloop_Vector-shINTS11-rep1	Homo sapiens	DLD-1	Vector-shINTS11	Rloop	none
CUTTag-Rloop_Vector-shINTS11-rep2	Homo sapiens	DLD-1	Vector-shINTS11	Rloop	none
CUTTag-Rloop_INTS11-WT-OE-shNonT-rep1	Homo sapiens	DLD-1	INTS11-WT-OE-shNonT	Rloop	none
CUTTag-Rloop_INTS11-WT-OE-shNonT-rep2	Homo sapiens	DLD-1	INTS11-WT-OE-shNonT	Rloop	none
CUTTag-Rloop_INTS11-WT-OE-shINTS11-rep1	Homo sapiens	DLD-1	INTS11-WT-OE-shINTS11	Rloop	none
CUTTag-Rloop_INTS11-WT-OE-shINTS11-rep2	Homo sapiens	DLD-1	INTS11-WT-OE-shINTS11	Rloop	none
CUTTag-Rloop_INTS11-E203Q-OE-shNonT-rep1	Homo sapiens	DLD-1	INTS11-E203Q-OE-shNonT	Rloop	none
CUTTag-Rloop_INTS11-E203Q-OE-shNonT-rep2	Homo sapiens	DLD-1	INTS11-E203Q-OE-shNonT	Rloop	none
CUTTag-Rloop_INTS11-E203Q-OE-shINTS11-rep1	Homo sapiens	DLD-1	INTS11-E203Q-OE-shINTS11	Rloop	none
CUTTag-Rloop_INTS11-E203Q-OE-shINTS11-rep2	Homo sapiens	DLD-1	INTS11-E203Q-OE-shINTS11	Rloop	none
CUTTag-Rloop_Vector-RNaseH1	Homo sapiens	DLD-1	Vector	Rloop	RNaseH1
CUTTag-IgG_Vector	Homo sapiens	DLD-1	Vector	IgG	none
CUTTag-γH2AX_CTR-rep1	Homo sapiens	DLD-1	CTR	γH2AX	none
CUTTag-γH2AX_CTR-rep2	Homo sapiens	DLD-1	CTR	γH2AX	none
CUTTag-γH2AX_DKO-rep1	Homo sapiens	DLD-1	DKO	γH2AX	none
CUTTag-γH2AX_DKO-rep2	Homo sapiens	DLD-1	DKO	γH2AX	none
CUTTag-IgG_CTR-rep1	Homo sapiens	DLD-1	CTR	IgG	none
CUTTag-IgG_DKO	Homo sapiens	DLD-1	DKO	IgG	none
CUTTag-γH2AX_sgCtr-rep1	Homo sapiens	DLD-1	sgCtr	γH2AX	none
CUTTag-γH2AX_sgCtr-rep2	Homo sapiens	DLD-1	sgCtr	γH2AX	none
CUTTag-γH2AX_INTS2KO-rep1	Homo sapiens	DLD-1	INTS2KO	γH2AX	none
CUTTag-γH2AX_INTS2KO-rep2	Homo sapiens	DLD-1	INTS2KO	γH2AX	none
CUTTag-IgG_sgCtr	Homo sapiens	DLD-1	sgCtr	IgG	none
CUTTag-XRN2_CTR	Homo sapiens	DLD-1	CTR	XRN2	none
CUTTag-XRN2_DKO	Homo sapiens	DLD-1	DKO	XRN2	none
CUTTag-DIS3_CTR	Homo sapiens	DLD-1	CTR	DIS3	none
CUTTag-DIS3_DKO	Homo sapiens	DLD-1	DKO	DIS3	none
CUTTag-EXOSC10_CTR	Homo sapiens	DLD-1	CTR	EXOSC10	none
CUTTag-EXOSC10_DKO	Homo sapiens	DLD-1	DKO	EXOSC10	none
CUTTag-MTR4_CTR	Homo sapiens	DLD-1	CTR	MTR4	none
CUTTag-MTR4_DKO	Homo sapiens	DLD-1	DKO	MTR4	none
CUTTag-IgG_CTR-rep2	Homo sapiens	DLD-1	CTR	IgG	none
CUTTag-Rloop_DMSO-rep1	Homo sapiens	DLD-1	CTR	Rloop	DMSO
CUTTag-Rloop_DMSO-rep2	Homo sapiens	DLD-1	CTR	Rloop	DMSO
CUTTag-Rloop_dTAG-6h-rep1	Homo sapiens	DLD-1	dTAG-6h	Rloop	none
CUTTag-Rloop_dTAG-6h-rep2	Homo sapiens	DLD-1	dTAG-6h	Rloop	none
CUTTag-Rloop_dTAG-24h-rep1	Homo sapiens	DLD-1	dTAG-24h	Rloop	none
CUTTag-Rloop_dTAG-24h-rep2	Homo sapiens	DLD-1	dTAG-24h	Rloop	none
CUTTag-IgG_DMSO-rep1	Homo sapiens	DLD-1	CTR	IgG	DMSO
CUTTag-IgG_DMSO-rep2	Homo sapiens	DLD-1	CTR	IgG	DMSO
CUTTag-Rloop_DMSO-RNaseH1-rep1	Homo sapiens	DLD-1	CTR	Rloop	RNaseH1
CUTTag-Rloop_DMSO-RNaseH1-rep2	Homo sapiens	DLD-1	CTR	Rloop	RNaseH1
